# Supplementary material for: Impact of axisymmetric deformation on MR elastography of a nonlinear tissue-mimicking material and implications in peri-tumour stiffness quantification
Source: PLoS One. 2021 Jul 9;16(7):e0253804. doi: 10.1371/journal.pone.0253804 (PMC8270167; doi:10.1371/journal.pone.0253804)
Supplement: S1 Appendix — (ZIP) [file pone.0253804.s001.zip]

Archive with 2 entries (2 files):
- S1 appendix.pdf
- S1 appendix.tex
