# Supplementary material for: Impact of axisymmetric deformation on MR elastography of a nonlinear tissue-mimicking material and implications in peri-tumour stiffness quantification
Source: PLoS One. 2021 Jul 9;16(7):e0253804. doi: 10.1371/journal.pone.0253804 (PMC8270167; doi:10.1371/journal.pone.0253804)
Supplement: S1 Appendix — (ZIP) [file pone.0253804.s001.zip › S1 appendix.tex]

% Template for PLoS
% Version 3.5 March 2018
%
% % % % % % % % % % % % % % % % % % % % % %
%
% -- IMPORTANT NOTE
%
% This template contains comments intended 
% to minimize problems and delays during our production 
% process. Please follow the template instructions
% whenever possible.
%
% % % % % % % % % % % % % % % % % % % % % % % 
%
% Once your paper is accepted for publication, 
% PLEASE REMOVE ALL TRACKED CHANGES in this file 
% and leave only the final text of your manuscript. 
% PLOS recommends the use of latexdiff to track changes during review, as this will help to maintain a clean tex file.
% Visit https://www.ctan.org/pkg/latexdiff?lang=en for info or contact us at latex@plos.org.
%
%
% There are no restrictions on package use within the LaTeX files except that 
% no packages listed in the template may be deleted.
%
% Please do not include colors or graphics in the text.
%
% The manuscript LaTeX source should be contained within a single file (do not use \input, \externaldocument, or similar commands).
%
% % % % % % % % % % % % % % % % % % % % % % %
%
% -- FIGURES AND TABLES
%
% Please include tables/figure captions directly after the paragraph where they are first cited in the text.
%
% DO NOT INCLUDE GRAPHICS IN YOUR MANUSCRIPT
% - Figures should be uploaded separately from your manuscript file. 
% - Figures generated using LaTeX should be extracted and removed from the PDF before submission. 
% - Figures containing multiple panels/subfigures must be combined into one image file before submission.
% For figure citations, please use "Fig" instead of "Figure".
% See http://journals.plos.org/plosone/s/figures for PLOS figure guidelines.
%
% Tables should be cell-based and may not contain:
% - spacing/line breaks within cells to alter layout or alignment
% - do not nest tabular environments (no tabular environments within tabular environments)
% - no graphics or colored text (cell background color/shading OK)
% See http://journals.plos.org/plosone/s/tables for table guidelines.
%
% For tables that exceed the width of the text column, use the adjustwidth environment as illustrated in the example table in text below.
%
% % % % % % % % % % % % % % % % % % % % % % % %
%
% -- EQUATIONS, MATH SYMBOLS, SUBSCRIPTS, AND SUPERSCRIPTS
%
% IMPORTANT
% Below are a few tips to help format your equations and other special characters according to our specifications. For more tips to help reduce the possibility of formatting errors during conversion, please see our LaTeX guidelines at http://journals.plos.org/plosone/s/latex
%
% For inline equations, please be sure to include all portions of an equation in the math environment.  For example, x$^2$ is incorrect; this should be formatted as $x^2$ (or $\mathrm{x}^2$ if the romanized font is desired).
%
% Do not include text that is not math in the math environment. For example, CO2 should be written as CO\textsubscript{2} instead of CO$_2$.
%
% Please add line breaks to long display equations when possible in order to fit size of the column. 
%
% For inline equations, please do not include punctuation (commas, etc) within the math environment unless this is part of the equation.
%
% When adding superscript or subscripts outside of brackets/braces, please group using {}.  For example, change "[U(D,E,\gamma)]^2" to "{[U(D,E,\gamma)]}^2". 
%
% Do not use \cal for caligraphic font.  Instead, use \mathcal{}
%
% % % % % % % % % % % % % % % % % % % % % % % % 
%
% Please contact latex@plos.org with any questions.
%
% % % % % % % % % % % % % % % % % % % % % % % %

\documentclass[10pt,letterpaper]{article}
\usepackage[top=0.85in,left=2.75in,footskip=0.75in]{geometry}

% amsmath and amssymb packages, useful for mathematical formulas and symbols
\usepackage{amsmath,amssymb}

% Use adjustwidth environment to exceed column width (see example table in text)
\usepackage{changepage}

% Use Unicode characters when possible
\usepackage[utf8x]{inputenc}

% textcomp package and marvosym package for additional characters
\usepackage{textcomp,marvosym}

% cite package, to clean up citations in the main text. Do not remove.
\usepackage{cite}

% Use nameref to cite supporting information files (see Supporting Information section for more info)
\usepackage{nameref,hyperref}

% line numbers
\usepackage[right]{lineno}

% ligatures disabled
\usepackage{microtype}
\DisableLigatures[f]{encoding = *, family = * }

% color can be used to apply background shading to table cells only
\usepackage[table]{xcolor}

% array package and thick rules for tables
\usepackage{array}

% create "+" rule type for thick vertical lines
\newcolumntype{+}{!{\vrule width 2pt}}

% create \thickcline for thick horizontal lines of variable length
\newlength\savedwidth
\newcommand\thickcline[1]{%
	\noalign{\global\savedwidth\arrayrulewidth\global\arrayrulewidth 2pt}%
	\cline{#1}%
	\noalign{\vskip\arrayrulewidth}%
	\noalign{\global\arrayrulewidth\savedwidth}%
}

% \thickhline command for thick horizontal lines that span the table
\newcommand\thickhline{\noalign{\global\savedwidth\arrayrulewidth\global\arrayrulewidth 2pt}%
	\hline
	\noalign{\global\arrayrulewidth\savedwidth}}


% Remove comment for double spacing
%\usepackage{setspace} 
%\doublespacing

% Text layout
\raggedright
\setlength{\parindent}{0.5cm}
\textwidth 5.25in 
\textheight 8.75in

% Bold the 'Figure #' in the caption and separate it from the title/caption with a period
% Captions will be left justified
\usepackage[aboveskip=1pt,labelfont=bf,labelsep=period,justification=raggedright,singlelinecheck=off]{caption}
\renewcommand{\figurename}{Fig}

% Use the PLoS provided BiBTeX style
\bibliographystyle{plos2015}

% Remove brackets from numbering in List of References
\makeatletter
\renewcommand{\@biblabel}[1]{\quad#1.}
\makeatother


% Header and Footer with logo
\usepackage{lastpage,fancyhdr,graphicx}
\usepackage{epstopdf}
%\pagestyle{myheadings}
\pagestyle{fancy}
\fancyhf{}
%\setlength{\headheight}{27.023pt}
%\lhead{\includegraphics[width=2.0in]{PLOS-submission.eps}}
\rfoot{\thepage/\pageref{LastPage}}
\renewcommand{\headrulewidth}{0pt}
\renewcommand{\footrule}{\hrule height 2pt \vspace{2mm}}
\fancyheadoffset[L]{2.25in}
\fancyfootoffset[L]{2.25in}
\lfoot{\today}

%% Include all macros below

\newcommand{\lorem}{{\bf LOREM}}
\newcommand{\ipsum}{{\bf IPSUM}}

%% END MACROS SECTION


%%%%%%%%%%%%   MY PACKAGES   %%%%%%%%%%%%%%%%%%%%%%%%%%%%%%%%%%%%%%%

% these next two lines prevent from having a warning associated to the definition of \vec in svjour3
% (see https://tex.stackexchange.com/questions/482867/svjour3-vec-redefinition)
\let\vec\relax   % nullify the horrible definition of \vec
\DeclareMathAccent{\vec}{\mathord}{letters}{"7E} % restore the standard

%------------  MATH  ---------------------
\usepackage{lineno,hyperref}
\usepackage{bbold}		% for identity matrix
\usepackage{siunitx}	% to use SI units
\usepackage{xifthen}	% for \ifthenelse command for optional arguments in \newcommand
\sisetup{separate-uncertainty}
\usepackage{textcomp}	% for registered trademark symbol
\usepackage{pifont}		% for circled numbers (using \ding{#1})
\usepackage{color}		% to colour text
\usepackage{mathtools}	% math package to use substack to write multiple lines in the underset command
\allowdisplaybreaks		% to allow page breaks within the math environment
\usepackage[symbol]{footmisc}	% for footnote symbols

%------------  FIGURES  -----------------
\usepackage{graphicx}	% to add figures
%\graphicspath{ {C:/Users/mf14/Documents/kings/PhD/paper/latex2/figures/20180120_phantomExp/} }
%\graphicspath{ C:/Users/mf14/OneDrive - King's College London/work/paper/latex/figures/ }
% To have the figures numbered according to the section they are in
\usepackage{chngcntr}
%\counterwithin{figure}{chapter}
\usepackage{subcaption}
\captionsetup{labelfont=bf}     % make Fig 1 in bold in caption
\DeclareCaptionLabelSeparator{none}{ } % this and the next one are to remove the : in fig caption (e.g. Fig 1:)
\captionsetup{labelsep=none}

\usepackage{wrapfig}	% to wrap text around figures
\usepackage{sidecap}    % caption on the side

\usepackage{rotating}
\usepackage{booktabs}

%------------   TABLES   ------------------------

\usepackage{array,multirow}		% to draw complicated tables
\usepackage{makecell}			% to change thickness of hline

% These next three commands allow me to define the width of a column in a table and to still define if the text will be centred or aligned on the left or right. It requires the package "tabularx" that apparently is already included
\newcolumntype{L}[1]{>{\raggedright\arraybackslash}p{#1}}
\newcolumntype{C}[1]{>{\centering\arraybackslash}p{#1}}
\newcolumntype{R}[1]{>{\raggedleft\arraybackslash}p{#1}}

\usepackage{colortbl}           % to colour a table
\usepackage{adjustbox}          % to rotate a table

%------------   FONTS   ------------------------
\usepackage{relsize}	% to resize greek letters in equations with \mathlarger
\usepackage{hyperref}	% to type URLs


%%%%%%%%%%%%%%%%%%%%%%%%%%%%%%%%%%%%%%%%%%%%%%%%%%%%%%%%%%%%%%%%%%%%%%%%%%%%%%%%%%%%%%%%%%%%%%%
%%%%%%%%%%%%%%%%%%		  MATHEMATICAL SYMBOLS & OPERATIONS        %%%%%%%%%%%%%%%%%%%%%%%%%%%%
%%%%%%%%%%%%%%%%%%%%%%%%%%%%%%%%%%%%%%%%%%%%%%%%%%%%%%%%%%%%%%%%%%%%%%%%%%%%%%%%%%%%%%%%%%%%%%%%

% C ---------------------------------------------------------------------------------------------
\newcommand{\curl}[2][]{%
	\ifthenelse{\isempty{#1}}{\nabla \times#2}{\nabla_{#1} \times#2}%
}

% D ---------------------------------------------------------------------------------------------
\newcommand{\dt}[1]{\partial_t #1}		% dt{arg}
\newcommand{\ddt}[1]{\partial^2_t #1}	% d^2t{arg}
\newcommand{\del}[2]					% partial derivative
{
	\ensuremath{
		\frac{\partial {#1}}{\partial {#2}}
	}
}
\newcommand{\ddel}[2]					% 2nd order partial derivative
{
	\ensuremath{
		\frac{\partial^2 {#1}}{\partial {#2}^2}
	}
}
\newcommand{\der}[2]					% derivative
{
	\ensuremath{
		\frac{\text{d} {#1}}{\text{d} {#2}}
	}
}
\newcommand{\dder}[2]					% 2nd order derivative
{
	\ensuremath{
		\frac{\text{d}^2 {#1}}{\text{d} {#2}^2}
	}
}
\newcommand{\diverg}[2][]{%
	\ifthenelse{\isempty{#1}}{\nabla \cdot#2}{\nabla_{#1} \cdot#2}%
}

% G ---------------------------------------------------------------------------------------------
\newcommand{\grad}[2][]{%
	\ifthenelse{\isempty{#1}}{\nabla #2}{\nabla_{#1} #2}%
}

% L ---------------------------------------------------------------------------------------------
\newcommand{\laplace}[2][]{%
	\ifthenelse{\isempty{#1}}{\nabla^2 #2}{\nabla_{#1}^2 #2}%
}

% T ---------------------------------------------------------------------------------------------
\newcommand{\trace}[0]{\text{tr}}		% trace

% V ---------------------------------------------------------------------------------------------
\newcommand{\vect}[1]{\boldsymbol{#1}}
\newcommand{\vers}[1]{\boldsymbol{\hat{#1}}}


%%%%%%%%%%%%%%%%%%%%%%%%%%%%%%%%%%%%%%%%%%%%%%%%%%%%%%%%%%%%%%%%%%%%%%%%%%%%%%%%%%%%%%%%%%%%%%%%
%%%%%%%%%%%%%%%%%%%  		  CONTINUUM MECHANICS DEFINITIONS        %%%%%%%%%%%%%%%%%%%%%%%%%%%
%%%%%%%%%%%%%%%%%%%%%%%%%%%%%%%%%%%%%%%%%%%%%%%%%%%%%%%%%%%%%%%%%%%%%%%%%%%%%%%%%%%%%%%%%%%%%%%%

% E ---------------------------------------------------------------------------------------------
\newcommand{\eye}{\mathbb{1}}	% identity matrix

% I ---------------------------------------------------------------------------------------------
\newcommand{\IB}{I_{\mathbf{B}}}	 % First invariant of B
\newcommand{\IIB}{II_{\mathbf{B}}}   % Second invariant of B
\newcommand{\IIIB}{III_{\mathbf{B}}} % Third invariant of B
\newcommand{\IBhat}{I_{\hat{\mathbf{B}}}}	  % First invariant of isochoric B
\newcommand{\IIBhat}{II_{\hat{\mathbf{B}}}}   % Second invariant of isochoric B
\newcommand{\IIIBhat}{III_{\hat{\mathbf{B}}}} % Third invariant of isochoric B
\newcommand{\IC}{I_{\mathbf{C}}}	 % First invariant of C
\newcommand{\IIC}{II_{\mathbf{C}}}   % Second invariant of C
\newcommand{\IIIC}{III_{\mathbf{C}}} % Third invariant of C
\newcommand{\IChat}{I_{\hat{\mathbf{C}}}}	  % First invariant of isochoric C
\newcommand{\IIChat}{II_{\hat{\mathbf{C}}}}   % Second invariant of isochoric C
\newcommand{\IIIChat}{III_{\hat{\mathbf{C}}}} % Third invariant of isochoric C

% V ---------------------------------------------------------------------------------------------
\newcommand{\vectiso}[1]{\hat{\boldsymbol{#1}}}		% Isochoric version of a tensor

%%%%%%%%%%%%%%%%%%%%%%%%%%%%%%%%%%%%%%%%%%%%%%%%%%%%%%%%%%%%%%%%%%%%%


\begin{document}
	\vspace*{0.2in}

	

%%%%%%%%%%%%%%%%%%%%%%%%%%%%%%%%%%%%%%%%%%%%%%%%%%%%%%%%%%%%%%%
		
\section*{Supporting information}
	
\paragraph*{S1 Appendix.}	\label{appendix}
{\bf Linearised elastic wave equations in the presence of a macroscopic deformation.}\\
The Cauchy momentum equation and the continuity equation describe the finite-deformation mechanics of a body. Their incompressible Lagrangian forms read
\begin{subequations}	\label{eq:motionEqUnperturbed}
	\begin{align}
	\label{eq:motionEqUnperturbed_a}
	\rho J\ddel{\vect{U}}{t} - \diverg[\vect{X}]{\vect{P}} &= 0 \qquad \Omega_0\\
	\label{eq:motionEqUnperturbed_b}
	J - 1 &= 0 \qquad \Omega_0
	\end{align}
\end{subequations}
Considering the low-amplitude harmonic waves employed in MRE as a perturbation of the underlying macro-deformation, the two deformation fields and their associated hydrostatic pressures can then be linearly combined as follows:
\begin{subequations}	\label{eq:perturbation}
	\begin{align}
	\label{eq:perturbation_a}
	\vect{U}^\varepsilon = \vect{U} + \vect{u}_\varepsilon\\
	\label{eq:perturbation_b}
	P^\varepsilon = P + p_\varepsilon
	\end{align}
\end{subequations}
where
\begin{equation}	\label{eq:waveDisp}
\vect{u}_\varepsilon(\vect{x},t) = \operatorname{Re}\{\vect{u}_\mathbb{C}(\vect{x}) e^{i\omega t}\} \qquad \text{and} \qquad
p_\varepsilon(\vect{x},t) = \operatorname{Re}\{p_\mathbb{C}(\vect{x}) e^{i\omega t}\}
\end{equation}
are complex-valued functions of space.
Given the scale separation, a new perturbed version of the equations of motion can be defined:
	\begin{subequations}	\label{eq:perturbedEqOfMotion1}
		\begin{align}
		\label{eq:perturbedEqOfMotion1_a}
		\rho J^\varepsilon\ddel{\vect{U}^\varepsilon}{t} - \diverg[\vect{X}]{\vect{P}^\varepsilon} &= 0 \qquad \Omega_0\\
		%
		\label{eq:perturbedEqOfMotion1_b}
		J^\varepsilon - 1 &= 0 \qquad \Omega_0
		\end{align}
	\end{subequations}
	where the superscript $\varepsilon$ indicates the quantities dependent on the perturbed state variables.
	These equations can be simplified through the linearisation of the expansion around $\vect{U}$ with respect to the perturbations $\vect{u}_\varepsilon$ and $p_\varepsilon$. To do so, we followed the steps proposed by \cite{Capilnasiu2019}.
	The full derivations of the linearised PK1 stress tensor has been produced using \cite{Bonet1997}.
	By explicitly writing the dependence of the PK1 tensor on the perturbed macro-deformation $\vect{U}^\varepsilon = \vect{U} + \vect{u}_\varepsilon$ and pressure $P^\varepsilon = P + p_\varepsilon$
	\begin{equation}
	\vect{P} = \vect{P}\left(\vect{F}(\vect{U}+\vect{u}_\varepsilon),\del{\vect{F}(\vect{U}+\vect{u}_\varepsilon)}{t},P+p_\varepsilon\right)
	\end{equation}
	we can linearise $\vect{P}$ by expanding about the current state $\vect{U}$ using the directional derivative%\footnote{$D[f][\vect{u}_\varepsilon] = \lim_{\varepsilon\to 0} \frac{f(\vect{U}+\varepsilon\vect{u}_\varepsilon)-f(\vect{U})}{\varepsilon}$} \cite{Bonet1997}
	\begin{equation}	\label{eq:linearised_PK1}
	P_{ij}(\vect{U}+\vect{u}_\varepsilon) = P_{ij}(\vect{U}) + \underset{\text{\large\ding{192}}}{D[P_{ij}(\vect{F})][\vect{u}_\varepsilon]} +
	\underset{\text{\large\ding{193}}}{D\left[P_{ij}\left(\del{\vect{F}}{t}\right)\right][\vect{u}_\varepsilon]} + \underset{\text{\large\ding{194}}}{D[P_{ij}(P)][p_\varepsilon]} + \mathcal{O}(\varepsilon^2)
	\end{equation}
	Using the chain rule, \ding{192} can be expressed as
	\begin{equation}	\label{eq:directDer_PK1_1}
	D[P_{ij}(\vect{F})][\vect{u}_\varepsilon] = \del{P_{ij}}{F_{mn}}:D[F_{mn}][\vect{u}_\varepsilon]
	\end{equation}
	The directional derivative on the right-hand side of Eq. \ref{eq:directDer_PK1_1} can then be written as follows:
	\begin{flalign}		\label{eq:directDer_F}
	\hspace{0.7cm}D[F_{mn}][\vect{u}_\varepsilon] &= \lim_{\varepsilon\to 0}\frac{F(\vect{U}+\varepsilon\vect{u}_\varepsilon)_{mn}-F(\vect{U})_{mn}}{\varepsilon}=\nonumber\\
	&= \lim_{\varepsilon\to 0}\frac{\left(\grad[\vect{X}]{(\vect{U}+\varepsilon\vect{u}_\varepsilon) + \eye}\right)_{mn} - (\grad[\vect{X}]{\vect{U}}+\eye)_{mn}}{\varepsilon}=\nonumber\\
	&= \lim_{\varepsilon\to 0} \frac{\grad[\vect{X}]{(\varepsilon\vect{u}_\varepsilon)_{mn}}}{\varepsilon} \underset{\text{\scriptsize{L'H\^{o}pital rule}}}= (\grad[\vect{X}]{\vect{u}_\varepsilon})_{mn}&&
	\end{flalign}
	In the same way, the chain rule applies to \ding{193} in Eq. \ref{eq:linearised_PK1}, giving
	\begin{equation}	\label{eq:directDer_PK1_2}
	D\left[P_{ij}\left(\del{\vect{F}}{t}\right)\right][\vect{u}_\varepsilon] = \del{P_{ij}}{\left(\del{F_{mn}}{t}\right)}:D\left[\del{F_{mn}}{t}\right][\vect{u}_\varepsilon]
	\end{equation}
	where
	\begin{flalign}		\label{eq:directDer_dtF}
	\hspace{0.7cm} D\left[\del{F_{mn}}{t}\right][\vect{u}_\varepsilon] &= \lim_{\varepsilon\to 0}\left.\left(\del{F(\vect{U}+\varepsilon\vect{u}_\varepsilon)_{mn}}{t}-\del{F(\vect{U})_{mn}}{t}\right)\middle/\varepsilon\right.=\nonumber\\
	&= \lim_{\varepsilon\to 0}\left.\left(\del{\left(\grad[\vect{X}]{(\vect{U}+\varepsilon\vect{u}_\varepsilon) + \eye}\right)_{mn}}{t} - \del{(\grad[\vect{X}]{\vect{U}}+\eye)_{mn}}{t}\right)\middle/\varepsilon\right.=\nonumber\\
	&= \lim_{\varepsilon\to 0} \left.\left(\del{\grad[\vect{X}]{(\varepsilon\vect{u}_\varepsilon)_{mn}}}{t}\right)\middle/\varepsilon\right. \underset{\text{\scriptsize{L'H\^{o}pital rule}}}= \left(\grad[\vect{X}]{\del{\vect{u}_\varepsilon}}{t}\right)_{mn}&&
	\end{flalign}
	Lastly, we can express \ding{194} as
	\begin{equation}	\label{eq:directDer_PK1_3}
	D[P_{ij}(P)][p_\varepsilon] = \del{P_{ij}}{P}:D[P][p_\varepsilon]
	\end{equation}
	where the directional derivative on the right-hand side of Eq. \ref{eq:directDer_PK1_3} can be rewritten as
	\begin{flalign}		\label{eq:directDer_P}
	\hspace{0.7cm}D[P][\vect{X}] &= \lim_{\varepsilon\to 0} \frac{P(\vect{X}+\varepsilon\vect{X}) - P(\vect{X})}{\varepsilon}=\nonumber\\
	&= \lim_{\varepsilon\to 0} \frac{P + \varepsilon p_\varepsilon - P}{\varepsilon} = p_\varepsilon &&
	\end{flalign}
	Substituting Eq. \ref{eq:directDer_F}, \ref{eq:directDer_dtF} and \ref{eq:directDer_P} in Eq. \ref{eq:directDer_PK1_1}, \ref{eq:directDer_PK1_2} and \ref{eq:directDer_PK1_3}, respectively, we obtain a new version of \ding{192}, \ding{193} and \ding{194} which, once replaced in Eq. \ref{eq:linearised_PK1}, returns the linearisation of the perturbed version of $\vect{P}$
	\begin{equation}
	\vect{P}(\vect{U}+\vect{u}_\varepsilon) \simeq \vect{P}(\vect{U}) + \grad[\vect{F}]{\vect{P}}:\grad[\vect{X}]{\vect{u}_\varepsilon} + \grad[\del{\vect{F}}{t}]{\vect{P}}:\grad[\vect{X}]{\del{\vect{u}_\varepsilon}{t}} + \del{\vect{P}}{P}p_\varepsilon
	\end{equation}
	Finally, since $\del{\vect{P}}{P}=J\vect{F}^{-T}$, we obtain
	\begin{equation}
	\vect{P}(\vect{U}+\vect{u}_\varepsilon) \simeq \vect{P}(\vect{U}) + \grad[\vect{F}]{\vect{P}}:\grad[\vect{X}]{\vect{u}_\varepsilon} + \grad[\del{\vect{F}}{t}]{\vect{P}}:\grad[\vect{X}]{\del{\vect{u}_\varepsilon}{t}} + p_\varepsilon J\vect{F}^{-T}
	\end{equation}
	%
	The same perturbation analysis can be employed to linearise the Jacobian of the perturbed macro-deformation, $J(\vect{U}+\vect{u_\varepsilon})$, using \cite{Bonet1997}.
	Again, Taylor's expansion of $J$ around the macro-deformation $\vect{U}$ is written as
	\begin{equation}	\label{eq:expanded_J}
	J(\vect{U}+\vect{u_\varepsilon}) = J(\vect{U}) + D[J][\vect{u}_\varepsilon] + \mathcal{O}(\varepsilon^2)
	\end{equation}
	Using the chain rule and remembering Eq. \ref{eq:directDer_F}, the directional derivative in Eq. \ref{eq:expanded_J} is expressed as
	\begin{flalign}		\label{eq:directDer_J}
	\hspace{0.7cm}D[J][\vect{u}_\varepsilon] &= \grad[\vect{F}]{J}:D[\vect{F}][\vect{u}_\varepsilon]\nonumber\\
	&= \grad[\vect{F}]{J}:\grad[\vect{X}]{\vect{u}_\varepsilon}
	\end{flalign}
	Replacing Eq. \ref{eq:directDer_J} in Eq. \ref{eq:expanded_J} and knowing that $\grad[\vect{F}]{J} = J\vect{F}^{-T}$, it follows that
	\begin{align}
	\hspace{0.7cm}J(\vect{U}+\vect{u_\varepsilon}) &\simeq J(\vect{U}) + J\vect{F}^{-T}:\grad[\vect{X}]{\vect{u}_\varepsilon} \simeq\nonumber\\
	&\simeq J(\vect{U}) + JF^{-1}_{ji}\del{(u_\varepsilon)_j}{X_i} \simeq\nonumber\\
	&\simeq J(\vect{U}) + J\del{X_i}{x_j}\del{(u_\varepsilon)_j}{X_i} \simeq J(\vect{U}) + J\del{(u_\varepsilon)_j}{x_j}
	\end{align}
	or, more compactly
	\begin{equation}	\label{eq:linearised_eqContinuity}
	J(\vect{U}+\vect{u_\varepsilon}) \simeq J(\vect{U})\left(1+\diverg[\vect{x}]{\vect{u}_\varepsilon}\right)
	\end{equation}
	Since the mass must be conserved at all times, both $J(\vect{U}+\vect{u_\varepsilon})-1=0$ and $J(\vect{U})-1=0$ are valid. It then follows that
	\begin{align}
	J(\vect{U}+\vect{u}_\varepsilon)-1 &\simeq J(\vect{U}) + J(\vect{u})\diverg[\vect{x}]{\vect{U}_\varepsilon} - 1\nonumber\\
	&\simeq \left(J(\vect{U})-1\right) + J(\vect{U})\diverg[\vect{x}]{\vect{u}_\varepsilon}\nonumber\\
	&\simeq J(\vect{U})\diverg[\vect{x}]{\vect{u}_\varepsilon} = 0
	\end{align}
	As a consequence, $\diverg[\vect{x}]{\vect{u}_\varepsilon}=0$. Replacing this in Eq. \ref{eq:linearised_eqContinuity}, we obtain the linearisation of the Jacobian of the perturbed macro-deformation:
	\begin{equation}
	J(\vect{U}+\vect{u}_\varepsilon) \simeq J(\vect{U})
	\end{equation}
	To summarise, the linearised form of $\vect{P}^\varepsilon$ and of $J^\varepsilon$, here reported, reads
	\begin{subequations}
		\begin{align}
		\label{eq:linearisedPK1}
		\vect{P}^\varepsilon &\simeq \vect{P} + \grad[\vect{F}]{\vect{P}}:\grad[\vect{X}]{\vect{u}_\varepsilon} + \grad[\del{\vect{F}}{t}]{\vect{P}}:\grad[\vect{X}]{\del{\vect{u}_\varepsilon}{t}} + p_\varepsilon J\vect{F}^{-T}\\
		%
		\label{eq:linearisedJ}
		J^\varepsilon &\simeq J.
		\end{align}
	\end{subequations}
	By replacing Eq. \ref{eq:linearisedPK1} and Eq. \ref{eq:linearisedJ} into the perturbed equations \ref{eq:perturbedEqOfMotion1_a} and \ref{eq:perturbedEqOfMotion1_b}, and after re-casting the spatial derivatives from the reference into the current configuration, the modified set of equations of motion for a viscoelastic material can be written as
	\begin{subequations}	\label{eq:linearisedPerturbedEqOfMotion}
		\begin{align}
		\label{eq:waves1_a}
		\rho \ddel{\vect{u}_\varepsilon}{t} - \diverg[\vect{x}]{ \left(\vect{\mathcal{C}}:\grad[\vect{x}]{\vect{u}_\varepsilon} + \vect{\mathcal{V}}:\grad[\vect{x}]{\del{\vect{u}_\varepsilon}{t}} + p_\varepsilon\eye\right) } = 0 \qquad \Omega\\
		%
		\label{eq:waves1_b}
		\diverg[\vect{x}]{\vect{u}_\varepsilon} = 0 \qquad \Omega
		\end{align}
	\end{subequations}
	where the fourth-order elasticity and viscosity tensors, $\vect{\mathcal{C}}$ and $\vect{\mathcal{V}}$, are functions of the deformation field and of the applied stress:
	\begin{equation}	\label{eq:elasticityTensor}
	\vect{\mathcal{C}} = \frac{1}{J} \grad[\vect{F}]{\vect{P}}\vect{F}^T\vect{F}^T
	\qquad \text{and} \qquad
	\vect{\mathcal{V}} = \frac{1}{J} \grad[\del{\vect{F}}{t}]{\vect{P}}\vect{F}^T\vect{F}^T.
	\end{equation}
	Substituting the periodic motion defined in Eq. \ref{eq:waveDisp}, the following set of equations is obtained:
		\begin{subequations}	\label{eq:waves2}
		\begin{align}
		\label{eq:waves2_a}
		\rho\omega^2\vect{u}_\mathbb{C} + \diverg[\vect{x}]{ \Big((\vect{\mathcal{G}}'+i\vect{\mathcal{G}}''):\grad[\vect{x}]{\vect{u}_\mathbb{C}} + p_\mathbb{C}\eye\Big) } &= 0\\
		%
		\label{eq:waves2_b}
		\diverg[\vect{x}]{\vect{u}_\mathbb{C}} &= 0
		\end{align}
	\end{subequations}
where Eq. \ref{eq:waves2_b} indicates the incompressibility of the material subjected to the micro-deformation $\vect{u}_\mathbb{C}$, while Eq. \ref{eq:waves2_a} determines the dynamic behaviour of the propagating shear waves through the real and imaginary components of the complex viscoelasticity tensor, $\vect{\mathcal{G}}^* = \vect{\mathcal{G}}' + i\vect{\mathcal{G}}''$.
	
	
%%%%%%%%%%%%%%%%%%%%%%%%%%%%%%%%%%%%%%%%%%%%%%%%%%%%%%%%%%%%%%%%%%%%%%%
	
	%\bibliographystyle{plos2015.bst}
	%\bibliography{Paper_KCL} 
	
	
\begin{thebibliography}{10}
		
	\bibitem{Capilnasiu2019}
	Capilnasiu A, Hadjicharalambous M, Fovargue D, Patel D, Holub O, Bilston L, et~al.
	\newblock {Magnetic resonance elastography in nonlinear viscoelastic materials under load}.
	\newblock Biomech Model Mechanobiol. 2019;18(1):111--135.
	\newblock doi:{10.1007/s10237-018-1072-1}.

	\bibitem{Bonet1997}
	Bonet J, Wood RD.
	\newblock {Nonlinear continuum mechanics for finite element analysis}.
	\newblock Cambridge University Press; 1997.
	\newblock Available from:
	\url{https://books.google.co.uk/books?hl=en{\&}lr={\&}id=ORmLdrq1fI8C{\&}oi=fnd{\&}pg=PR13{\&}dq=Bonet+Wood{\&}ots=9NUkcdEDer{\&}sig=bxdccXJ3j61XuTKz5Qm45edLFxE{\#}v=onepage{\&}q=Bonet
	Wood{\&}f=false}.
		
\end{thebibliography}
	
	
	
\end{document}
